# Supplementary material for: Fluctuating seawater pH/pCO2 regimes are more energetically expensive than static pH/pCO2 levels in the mussel Mytilus edulis
Source: Proc Biol Sci. 2017 Oct 18;284(1865):20171642. doi: 10.1098/rspb.2017.1642 (PMC5666100; doi:10.1098/rspb.2017.1642)
Supplement: Tables3_24hourpHmonitoring.csv [file rspb20171642supp2.csv]

	pH 8.1 Static			pH 7.7 Static			pH 8.1 Fluctuating				pH 7.7 Fluctuating
Time	Day 0	Day 7	Day 11	Day 1	Day 5	Day 12	Day 2	Day 6	Day 8	Day 13	Day 3	Day 4	Day 9	Day 10
00:00	8.14	8.13	8.13	7.67	7.67	7.72		8.19					7.32	7.72
00:10	8.13	8.13	8.13	7.67	7.69	7.69		8.11					7.32	7.64
00:20	8.13	8.13	8.13	7.67	7.71	7.68	7.67	8.05					7.33	7.53
00:30	8.13	8.13	8.13	7.66	7.7	7.69	7.73	7.93					7.32	7.46
00:40	8.13	8.13	8.12	7.67	7.71	7.7	7.73	7.83					7.3	7.39
00:50	8.13	8.13	8.13	7.69	7.73	7.69	7.73	7.75					7.32	7.3
01:00	8.13	8.13	8.13	7.69	7.71	7.69	7.73	7.73					7.3	7.26
01:10	8.13	8.13	8.13	7.68	7.72	7.71	7.73	7.71					7.31	7.27
01:20	8.13	8.13	8.12	7.69	7.71	7.72	7.73	7.71				7.28	7.31	7.28
01:30	8.12	8.13	8.12	7.68	7.71	7.7	7.73	7.71				7.27	7.31	7.27
01:40	8.13	8.14	8.12	7.68	7.72	7.7	7.73	7.71				7.28	7.31	7.28
01:50	8.13	8.15	8.12	7.68	7.72	7.7	7.73	7.71				7.27	7.32	7.27
02:00	8.13	8.13	8.12	7.68	7.71	7.71	7.73	7.71				7.27	7.32	7.28
02:10	8.13	8.13	8.12	7.68	7.71	7.71	7.73	7.72				7.28	7.33	7.27
02:20	8.12	8.13	8.12	7.68	7.72	7.72	7.74	7.71	7.66			7.27	7.3	7.27
02:30	8.13	8.13	8.12	7.68	7.7	7.72	7.73	7.71	7.69			7.28	7.32	7.27
02:40	8.13	8.13	8.12	7.68	7.7	7.71	7.73	7.71	7.7			7.27	7.32	7.27
02:50	8.13	8.13	8.12	7.68	7.71	7.71	7.72	7.71	7.7			7.27	7.31	7.27
03:00	8.13	8.13	8.12	7.69	7.72	7.71	7.72	7.71	7.7			7.28	7.31	7.28
03:10	8.13	8.13	8.12	7.69	7.7	7.7	7.71	7.71	7.71	7.69		7.27	7.3	7.28
03:20	8.13	8.13	8.12	7.7	7.71	7.7	7.72	7.71	7.7	7.7		7.28	7.32	7.3
03:30	8.13	8.13	8.12	7.71	7.73	7.72	7.71	7.71	7.68	7.69		7.28	7.31	7.27
03:40	8.13	8.13	8.12	7.71	7.7	7.72	7.71	7.71	7.7	7.7		7.27	7.31	7.27
03:50	8.12	8.13	8.12	7.72	7.7	7.72	7.71	7.69	7.7	7.69		7.28	7.3	7.3
04:00	8.12	8.13	8.12	7.72	7.72	7.71	7.71	7.68	7.71	7.69		7.27	7.3	7.28
04:10	8.12	8.13	8.12	7.72	7.73	7.71	7.71	7.68	7.71	7.71		7.27	7.31	7.27
04:20	8.13	8.13	8.12	7.71	7.7	7.71	7.71	7.68	7.69	7.69		7.34	7.34	7.27
04:30	8.14	8.13	8.12	7.71	7.7	7.69	7.71	7.68	7.69	7.69		7.45	7.38	7.3
04:40	8.14	8.13	8.12	7.73	7.71	7.71	7.71	7.68	7.7	7.7		7.54	7.42	7.28
04:50	8.14	8.14	8.12	7.74	7.7	7.71	7.71	7.68	7.7	7.7		7.6	7.45	7.3
05:00	8.12	8.13	8.12	7.75	7.69	7.71	7.71	7.68	7.7	7.69	7.95	7.66	7.49	7.36
05:10	8.12	8.13	8.12	7.75	7.69	7.69	7.71	7.68	7.71	7.7	7.96	7.7	7.55	7.42
05:20	8.12	8.13	8.12	7.75	7.71	7.7	7.71	7.68	7.69	7.69	7.98	7.74	7.61	7.5
05:30	8.13	8.13	8.12	7.75	7.71	7.69	7.74	7.68	7.7	7.7	7.99	7.78	7.64	7.57
05:40	8.13	8.13	8.12	7.74	7.69	7.69	7.78	7.68	7.7	7.75	8	7.81	7.66	7.63
05:50	8.13	8.13	8.12	7.74	7.71	7.68	7.8	7.68	7.75	7.81	8.01	7.84	7.7	7.67
06:00	8.13	8.13	8.12	7.74	7.7	7.68	7.83	7.73	7.79	7.85	8.02	7.86	7.72	7.71
06:10	8.13	8.13	8.12	7.74	7.68	7.69	7.85	7.78	7.84	7.89	8.02	7.88	7.76	7.74
06:20	8.13	8.13	8.12	7.74	7.69	7.7	7.88	7.82	7.88	7.93	8.03	7.9	7.77	7.77
06:30	8.13	8.13	8.12	7.73	7.71	7.7	7.91	7.86	7.9	7.95	8.04	7.92	7.78	7.8
06:40	8.13	8.14	8.12	7.72	7.7	7.7	7.94	7.89	7.93	7.98	8.05	7.93	7.82	7.82
06:50	8.13	8.13	8.12	7.71	7.7	7.7	7.97	7.92	7.95	8	8.06	7.95	7.84	7.84
07:00	8.13	8.14	8.13	7.71	7.72	7.7	7.99	7.96	7.98	8.02	8.06	7.96	7.88	7.86
07:10	8.13	8.15	8.13	7.71	7.69	7.7	8.01	7.98	8	8.03	8.07	7.99	7.89	7.87
07:20	8.13	8.13	8.13	7.71	7.7	7.7	8.02	8	8.01	8.05	8.07	8	7.91	7.89
07:30	8.13	8.13	8.12	7.71	7.71	7.71	8.04	8.02	8.03	8.06	8.08	8.01	7.92	7.9
07:40	8.13	8.13	8.12	7.71	7.7	7.71	8.05	8.04	8.04	8.07	8.09	8.02	7.93	7.91
07:50	8.13	8.13	8.12	7.7	7.7	7.71	8.06	8.06	8.06	8.08	8.09	8.03	7.94	7.93
08:00	8.12	8.13	8.12	7.71	7.72	7.7	8.07	8.07	8.07	8.09	8.1	8.04	7.95	7.94
08:10	8.13	8.13	8.12	7.72	7.71	7.7	8.08	8.09	8.08	8.1	8.1	8.04	7.96	7.95
08:20	8.13	8.13	8.12	7.72	7.69	7.72	8.1	8.1	8.09	8.11	8.11	8.05	7.97	7.97
08:30	8.13	8.13	8.12	7.72	7.69	7.72	8.1	8.11	8.1	8.11	8.11	8.06	7.98	7.98
08:40	8.12	8.13	8.12	7.72	7.7	7.72	8.11	8.12	8.1	8.12	8.11	8.06	7.99	7.99
08:50	8.13	8.13	8.12	7.72	7.71	7.72	8.12	8.13	8.11	8.12	8.12	8.07	8	8
09:00	8.13	8.13	8.12	7.71	7.7	7.69	8.13	8.14	8.13	8.13	8.12	8.08	8.01	8.01
09:10	8.13	8.13	8.12	7.71	7.7	7.69	8.13	8.15	8.14	8.13	8.12	8.08	8.02	8.02
09:20	8.13	8.13	8.12	7.7	7.72	7.69	8.14	8.16	8.15	8.14	8.13	8.09	8.03	8.03
09:30	8.12	8.13	8.12	7.71	7.68	7.69	8.15	8.16	8.15	8.14	8.13	8.09	8.04	8.04
09:40	8.13	8.13	8.12	7.7	7.7	7.69	8.15	8.17	8.17	8.15	8.13	8.1	8.06	8.05
09:50	8.12	8.14	8.12	7.71	7.71	7.7	8.16	8.18	8.18	8.15	8.12	8.1	8.08	8.06
10:00	8.13	8.13	8.12	7.7	7.7	7.7	8.16	8.18	8.18	8.16	8.09	8.1	8.1	8.07
10:10	8.13	8.13	8.12	7.71	7.7	7.7	8.17	8.19	8.19	8.16	8.06	8.1	8.1	8.08
10:20	8.13	8.13	8.12	7.71	7.71	7.7	8.17	8.19	8.19	8.16	8.02	8.11	8.1	8.09
10:30	8.13	8.13	8.12	7.7	7.7	7.69	8.17	8.2	8.2	8.17	7.96	8.11	8.11	8.1
10:40	8.13	8.13	8.12	7.71	7.71	7.69	8.18	8.2	8.2	8.18	7.92	8.07	8.11	8.1
10:50	8.12	8.13	8.12	7.7	7.72	7.69	8.18	8.21	8.2	8.18	7.87	7.97	8.12	8.1
11:00	8.13	8.13	8.12	7.71	7.69	7.69	8.18	8.22	8.21	8.19	7.83	7.9	8.1	8.03
11:10	8.13	8.13	8.12	7.71	7.69	7.7	8.19	8.21	8.21	8.2	7.74	7.84	8.11	7.96
11:20	8.13	8.13	8.12	7.7	7.7	7.7	8.19	8.22	8.22	8.2	7.66	7.77	8.02	7.89
11:30	8.13	8.13	8.12	7.71	7.71	7.7	8.19	8.22	8.22	8.2	7.6	7.72	7.96	7.82
11:40	8.13	8.13	8.12	7.7	7.72	7.7	8.19	8.22	8.22	8.2	7.56	7.68	7.92	7.76
11:50	8.13	8.13	8.12	7.72	7.71	7.71	8.18	8.23	8.18	8.16	7.51	7.6	7.88	7.67
12:00	8.13	8.13	8.12	7.73	7.69	7.71	8.14	8.17	8.12	8.09	7.48	7.57	7.84	7.6
12:10	8.14	8.13	8.13	7.74	7.72	7.71	8.1	8.09	8.06	8.01	7.45	7.49	7.81	7.54
12:20	8.13	8.13	8.13	7.75	7.71	7.71	8.06	7.98	7.98	7.96	7.4	7.4	7.77	7.49
12:30	8.13	8.13	8.13	7.76	7.7	7.71	8.02	7.91	7.9	7.91	7.37	7.37	7.73	7.41
12:40	8.14	8.13	8.13	7.74	7.7	7.7	7.97	7.87	7.86	7.87	7.35	7.3	7.7	7.35
12:50	8.13	8.13	8.12	7.71	7.7	7.7	7.92	7.75	7.81	7.82	7.3	7.29	7.67	7.27
13:00	8.13	8.13	8.12	7.7	7.72	7.7	7.88	7.71	7.75	7.76	7.3	7.29	7.64	7.28
13:10	8.13	8.13	8.12	7.7	7.69	7.69	7.84	7.71	7.68	7.7	7.3	7.3	7.62	7.28
13:20	8.13	8.14	8.12	7.71	7.7	7.69	7.8	7.71	7.7	7.71	7.3	7.29	7.6	7.28
13:30	8.13	8.13	8.12	7.69	7.71	7.69	7.77	7.71	7.7	7.7	7.3	7.3	7.58	7.28
13:40	8.13	8.13	8.12	7.69	7.7	7.68	7.74	7.71	7.68	7.7	7.3	7.29	7.56	7.29
13:50	8.12	8.13	8.12	7.68	7.68	7.68	7.73	7.7	7.69	7.7	7.3	7.3	7.55	7.29
14:00	8.13	8.13	8.12	7.68	7.69	7.68	7.72	7.71	7.7	7.7	7.3	7.3	7.54	7.28
14:10	8.13	8.13	8.12	7.67	7.71	7.7	7.72	7.71	7.7	7.7	7.29	7.3	7.52	7.28
14:20	8.13	8.14	8.12	7.68	7.7	7.7	7.72	7.71	7.7	7.7	7.29	7.29	7.51	7.29
14:30	8.13	8.13	8.12	7.68	7.7	7.7	7.72	7.7	7.7	7.7	7.29	7.29	7.5	7.28
14:40	8.12	8.13	8.12	7.68	7.7	7.7	7.72	7.71	7.71	7.7	7.29	7.29	7.49	7.28
14:50	8.12	8.13	8.12	7.69	7.71	7.7	7.72	7.7	7.71	7.7	7.29	7.29	7.48	7.28
15:00	8.12	8.13	8.12	7.69	7.69	7.7	7.72	7.71	7.7	7.7	7.29	7.29	7.48	7.28
15:10	8.13	8.13	8.12	7.7	7.7	7.7	7.72	7.71	7.71	7.7	7.29	7.29	7.47	7.28
15:20	8.13	8.13	8.12	7.71	7.71	7.7	7.72	7.7	7.71	7.7	7.3	7.29	7.46	7.28
15:30	8.13	8.13	8.12	7.71	7.71	7.7	7.72	7.71	7.7	7.71	7.31	7.29	7.4	7.28
15:40	8.13	8.13	8.12	7.72	7.69	7.7	7.72	7.71	7.69	7.7	7.3	7.29	7.37	7.28
15:50	8.13	8.13	8.12	7.71	7.68	7.7	7.72	7.71	7.7	7.7	7.31	7.29	7.32	7.29
16:00	8.13	8.13	8.12	7.72	7.7	7.7	7.72	7.71	7.7	7.7	7.31	7.29	7.3	7.3
16:10	8.13	8.13	8.12	7.71	7.71	7.7	7.72	7.71	7.69	7.7	7.3	7.29	7.3	7.3
16:20	8.13	8.13	8.12	7.72	7.7	7.7	7.72	7.7	7.7	7.7	7.3	7.29	7.3	7.3
16:30	8.14	8.13	8.12	7.71	7.71	7.7	7.72	7.71	7.7	7.7	7.3	7.29	7.3	7.27
16:40	8.14	8.13	8.12	7.67	7.71	7.7	7.72	7.71	7.71	7.7	7.29	7.29	7.31	7.28
16:50	8.13	8.13	8.12	7.67	7.71	7.7	7.72	7.7	7.7	7.7	7.29	7.29	7.3	7.28
17:00	8.13	8.14	8.12	7.67	7.7	7.7	7.72	7.71	7.7	7.7	7.3	7.29	7.37	7.37
17:10	8.13	8.13	8.12	7.68	7.7	7.68	7.72	7.71	7.7	7.7	7.29	7.29	7.45	7.46
17:20	8.13	8.13	8.12	7.68	7.71	7.69	7.71	7.7	7.69	7.7	7.28	7.29	7.48	7.54
17:30	8.13	8.13	8.12	7.69	7.7	7.69	7.7	7.71	7.7	7.7	7.29	7.29	7.54	7.6
17:40	8.13	8.13	8.12	7.69	7.7	7.69	7.7	7.71	7.7	7.7	7.29	7.36	7.59	7.65
17:50	8.13	8.13	8.12	7.69	7.7	7.69	7.71	7.71	7.76	7.7	7.34	7.41	7.64	7.69
18:00	8.13	8.14	8.12	7.7	7.71	7.7	7.74	7.71	7.8	7.76	7.38	7.47	7.67	7.73
18:10	8.13	8.13	8.12	7.7	7.71	7.71	7.78	7.7	7.85	7.81	7.42	7.55	7.71	7.76
18:20	8.13	8.13	8.11	7.71	7.7	7.71	7.83	7.7	7.89	7.86	7.48	7.61	7.74	7.78
18:30	8.12	8.13	8.11	7.69	7.71	7.71	7.86	7.71	7.91	7.9	7.55	7.67	7.76	7.81
18:40	8.13	8.13	8.12	7.67	7.71	7.71	7.9	7.74	7.93	7.93	7.62	7.71	7.79	7.83
18:50	8.13	8.13	8.12	7.7	7.71	7.71	7.93	7.8	7.95	7.95	7.67	7.75	7.81	7.85
19:00	8.13	8.13	8.12	7.71	7.7	7.7	7.95	7.84	7.97	7.98	7.71	7.79	7.83	7.86
19:10	8.13	8.13	8.12	7.7	7.7	7.7	7.97	7.88	7.98	8	7.75	7.81	7.85	7.88
19:20	8.13	8.13	8.12	7.72	7.71	7.7	7.99	7.92	8	8.01	7.78	7.84	7.86	7.89
19:30	8.13	8.13	8.12	7.71	7.7	7.7	8.01	7.94	8.02	8.03	7.81	7.86	7.88	7.9
19:40	8.13	8.13	8.12	7.72	7.71	7.7	8.02	7.96	8.03	8.04	7.84	7.89	7.89	7.92
19:50	8.13	8.13	8.12	7.69	7.72	7.7	8.04	7.99	8.03	8.06	7.86	7.91	7.9	7.93
20:00	8.13	8.13	8.12	7.69	7.7	7.7	8.05	8	8.04	8.07	7.88	7.92	7.92	7.94
20:10	8.13	8.13	8.12	7.68	7.71	7.68	8.06	8.02	8.06	8.08	7.9	7.94	7.93	7.96
20:20	8.13	8.13	8.12	7.67	7.71	7.68	8.07	8.04	8.07	8.09	7.92	7.95	7.94	7.98
20:30	8.14	8.13	8.12	7.67	7.71	7.69	8.08	8.05	8.09	8.09	7.93	7.97	7.95	8.01
20:40	8.13	8.13	8.12	7.69	7.7	7.69	8.09	8.07	8.1	8.1	7.95	7.98	7.96	8.02
20:50	8.13	8.13	8.12	7.7	7.71	7.7	8.1	8.08	8.11	8.11	7.96	7.99	7.97	8.03
21:00	8.13	8.14	8.12	7.7	7.68	7.7	8.11	8.09	8.12	8.11	7.97	8	7.98	8.05
21:10	8.13	8.13	8.12	7.71	7.69	7.7	8.11	8.1	8.13	8.12	7.99	8.01	7.99	8.08
21:20	8.13	8.13	8.12	7.68	7.69	7.71	8.12	8.11	8.14	8.13	8	8.02	8	8.09
21:30	8.12	8.13	8.12	7.67	7.7	7.7	8.13	8.12	8.14	8.13	8.01	8.03	8.01	8.1
21:40	8.12	8.13	8.13	7.67	7.69	7.69	8.13	8.12	8.15	8.13	8.02	8.04	8.02	8.1
21:50	8.12	8.13	8.12	7.67	7.71	7.69	8.14	8.13	8.17	8.14	8.02	8.04	8.03	8.1
22:00	8.13	8.14	8.12	7.67	7.7	7.68	8.14	8.14	8.18	8.15	8.02	8.05	8.04	8.11
22:10	8.13	8.13	8.12	7.68	7.71	7.68	8.15	8.14	8.19	8.16	8.03	8.06	8.06	8.11
22:20	8.13	8.13	8.12	7.68	7.72	7.69	8.16	8.14	8.2	8.17	8.04	8.06	8.08	8.11
22:30	8.13	8.13	8.12	7.68	7.71	7.7	8.16	8.15	8.21	8.18	8.05	8.07	8.1	8.11
22:40	8.13			7.69	7.72	7.7	8.16	8.15	8.21	8.19	8.06	8.08	8.1	8.1
22:50	8.13			7.69	7.7	7.7	8.17	8.16	8.21	8.2	8.06	8.08	8.1	8.1
23:00	8.13			7.67	7.69	7.71	8.17	8.16	8.2	8.2	8.07	8.09	8.11	8.11
23:10	8.13			7.69		7.71	8.17	8.17	8.2		8.07	8.09	8.1	8.11
23:20	8.14			7.7		7.69	8.17	8.17	8.21		8.08	8.1	8.11	8.11
23:30	8.13			7.69		7.68	8.18	8.17	8.2		8.09	8.1	8.1	8.02
23:40	8.13					7.7	8.16	8.09	8.2		8.09	8.1	8.1	7.95
23:50	8.13					7.7	8.15	8.02			8.1	8.11	8.11	7.89
00:00	8.13					7.7	8.14	7.97			8.1	8.11	8.1	7.8
